# Supplementary material for: Secosteroid–2-Pyrazoline Hybrids: Design, Synthesis, Biological Evaluation and Development of Therapeutic Combinations Against ERα-Positive Breast Cancer Cells
Source: Biomedicines. 2025 Dec 11;13(12):3057. doi: 10.3390/biomedicines13123057 (PMC12731114; doi:10.3390/biomedicines13123057)
Supplement: Supplementary file 1 [file biomedicines-13-03057-s001.zip]

Archive with 1 entries (1 files):
- biomedicines-3983383-supplementary.pdf
